# Supplementary material for: Ethyl Methane Sulfonate and Sodium Azide-Mediated Chemical and X-ray-Mediated Physical Mutagenesis Positively Regulate Peroxidase 1 Gene Activity and Biosynthesis of Antineoplastic Vinblastine in Catharanthus roseus
Source: Plants (Basel). 2022 Oct 28;11(21):2885. doi: 10.3390/plants11212885 (PMC9656251; doi:10.3390/plants11212885)
Supplement: Supplementary file 1 [file plants-11-02885-s001.zip]

Archive with 1 entries (1 files):
- plants-1954345-supplementary.pdf
